# Supplementary material for: Parental Phasing Study Identified Lineage-Specific Variants Associated with Gene Expression and Epigenetic Modifications in European–Chinese Hybrid Pigs
Source: Animals (Basel). 2025 May 21;15(10):1494. doi: 10.3390/ani15101494 (PMC12108307; doi:10.3390/ani15101494)
Supplement: Supplementary file 1 [file animals-15-01494-s001.zip]

Archive with 1 entries (1 files):
- animals-3621255-supplementary.pdf
